# Supplementary material for: Establishment of Novel Mouse Model of Dietary NASH Rapidly Progressing into Liver Cirrhosis and Tumors
Source: Cancers (Basel). 2023 Jul 24;15(14):3744. doi: 10.3390/cancers15143744 (PMC10378543; doi:10.3390/cancers15143744)
Supplement: Supplementary file 1 [file cancers-15-03744-s001.zip]

Archive with 1 entries (1 files):
- cancers-2401662-supplementary.pdf
